# Supplementary material for: Aeruginosin 525 (AER525) from Cyanobacterium Aphanizomenon Sp. (KUCC C2): A New Serine Proteases Inhibitor
Source: Mar Drugs. 2024 Nov 8;22(11):506. doi: 10.3390/md22110506 (PMC11595689; doi:10.3390/md22110506)
Supplement: Supplementary file 1 [file marinedrugs-22-00506-s001.zip]

Archive with 1 entries (1 files):
- marinedrugs-3289377-supplementary.pdf
